# Supplementary material for: In Silico Simulations Reveal Molecular Mechanism of Uranyl Ion Toxicity towards DNA-Binding Domain of PARP-1 Protein
Source: Biomolecules. 2023 Aug 20;13(8):1269. doi: 10.3390/biom13081269 (PMC10452222; doi:10.3390/biom13081269)
Supplement: Supplementary file 1 [file biomolecules-13-01269-s001.zip]

Archive with 1 entries (1 files):
- biomolecules-2525146-SI.pdf
